# Supplementary material for: 2D MXenes polar catalysts for multi-renewable energy harvesting applications
Source: Nat Commun. 2023 Jul 13;14:4183. doi: 10.1038/s41467-023-39791-w (PMC10345010; doi:10.1038/s41467-023-39791-w)
Supplement: Supplementary file 3 — Source Data [file 41467_2023_39791_MOESM3_ESM.xlsx]

## Sheet: Fig 2c
XPS of Ti 2p belong to Ti3C2TX
Binding energy/eV	Intensity/a.u.
468	1371.5	1382.56	1371.5	1376.93	1372.1	1373.18	1374.84
467.875	1376	1383.25	1371.76	1377.34	1372.5	1373.47	1375.22
467.75	1363	1384.03	1372.02	1377.75	1372.97	1373.77	1375.59
467.625	1343.5	1384.94	1372.28	1378.17	1373.56	1374.06	1375.98
467.5	1370	1386.04	1372.53	1378.6	1374.32	1374.35	1376.37
467.375	1332	1387.41	1372.79	1379.03	1375.34	1374.65	1376.77
467.25	1382.5	1389.18	1373.05	1379.47	1376.75	1374.94	1377.17
467.125	1341.5	1391.52	1373.31	1379.92	1378.7	1375.24	1377.59
467	1397	1394.64	1373.57	1380.38	1381.42	1375.54	1378.01
466.875	1353.5	1398.83	1373.83	1380.85	1385.18	1375.84	1378.44
466.75	1413.5	1404.42	1374.09	1381.32	1390.33	1376.14	1378.89
466.625	1380.5	1411.84	1374.35	1381.81	1397.29	1376.44	1379.34
466.5	1394.5	1421.57	1374.6	1382.3	1406.53	1376.74	1379.81
466.375	1397	1434.14	1374.86	1382.81	1418.58	1377.05	1380.29
466.25	1409	1450.09	1375.12	1383.33	1433.98	1377.35	1380.78
466.125	1454.5	1469.95	1375.38	1383.87	1453.28	1377.66	1381.29
466	1460.5	1494.2	1375.64	1384.41	1476.91	1377.97	1381.82
465.875	1547.5	1523.14	1375.9	1384.98	1505.21	1378.28	1382.36
465.75	1524	1556.92	1376.15	1385.56	1538.31	1378.59	1382.93
465.625	1589	1595.39	1376.41	1386.15	1576.06	1378.91	1383.51
465.5	1664.5	1638.09	1376.67	1386.77	1617.99	1379.22	1384.12
465.375	1714	1684.2	1376.93	1387.4	1663.29	1379.54	1384.77
465.25	1761.5	1732.55	1377.19	1388.06	1710.76	1379.86	1385.44
465.125	1792.5	1781.6	1377.45	1388.74	1758.87	1380.18	1386.15
465	1792.5	1829.55	1377.71	1389.44	1805.82	1380.51	1386.9
464.875	1890.5	1874.44	1377.97	1390.17	1849.62	1380.84	1387.7
464.75	1943	1914.26	1378.22	1390.93	1888.26	1381.17	1388.57
464.625	1982	1947.09	1378.48	1391.72	1919.8	1381.5	1389.52
464.5	1927.5	1971.31	1378.74	1392.55	1942.6	1381.84	1390.56
464.375	1984	1985.7	1379	1393.41	1955.41	1382.17	1391.71
464.25	1946.5	1989.6	1379.26	1394.31	1957.53	1382.52	1393.02
464.125	1998	1982.93	1379.52	1395.25	1948.86	1382.86	1394.51
464	1933.5	1966.26	1379.78	1396.25	1929.89	1383.21	1396.24
463.875	1944	1940.72	1380.03	1397.29	1901.7	1383.56	1398.27
463.75	1863.5	1907.92	1380.29	1398.39	1865.81	1383.92	1400.67
463.625	1875	1869.79	1380.55	1399.56	1824.07	1384.28	1403.54
463.5	1756.5	1828.46	1380.81	1400.79	1778.49	1384.64	1406.96
463.375	1790.5	1786.06	1381.07	1402.1	1731.08	1385.01	1411.07
463.25	1695.5	1744.61	1381.33	1403.5	1683.71	1385.39	1415.99
463.125	1755	1705.9	1381.59	1404.99	1638.04	1385.77	1421.87
463	1707.5	1671.4	1381.85	1406.58	1595.35	1386.15	1428.85
462.875	1660.5	1642.21	1382.1	1408.29	1556.62	1386.54	1437.07
462.75	1628.5	1619.07	1382.36	1410.13	1522.41	1386.94	1446.68
462.625	1658.5	1602.37	1382.62	1412.12	1492.98	1387.34	1457.79
462.5	1580	1592.16	1382.88	1414.27	1468.29	1387.75	1470.48
462.375	1609	1588.25	1383.14	1416.6	1448.07	1388.17	1484.82
462.25	1579	1590.24	1383.4	1419.15	1431.9	1388.59	1500.79
462.125	1653	1597.59	1383.65	1421.93	1419.28	1389.03	1518.31
462	1599	1609.63	1383.91	1424.99	1409.66	1389.47	1537.25
461.875	1640.5	1625.63	1384.17	1428.36	1402.49	1389.92	1557.38
461.75	1649.5	1644.83	1384.43	1432.1	1397.29	1390.38	1578.36
461.625	1667.5	1666.43	1384.69	1436.25	1393.61	1390.86	1599.78
461.5	1662.5	1689.58	1384.95	1440.91	1391.09	1391.34	1621.09
461.375	1686	1713.46	1385.21	1446.18	1389.41	1391.84	1641.65
461.25	1712.5	1737.21	1385.47	1452.19	1388.36	1392.35	1660.71
461.125	1783.5	1760.04	1385.72	1459.17	1387.74	1392.88	1677.42
461	1739	1781.25	1385.98	1467.43	1387.41	1393.42	1690.94
460.875	1801.5	1800.46	1386.24	1477.46	1387.29	1393.97	1700.46
460.75	1763	1817.71	1386.5	1489.99	1387.3	1394.55	1705.36
460.625	1817.5	1833.73	1386.76	1506.15	1387.4	1395.15	1705.31
460.5	1859.5	1850.12	1387.02	1527.52	1387.55	1395.77	1700.33
460.375	1869.5	1869.45	1387.28	1556.33	1387.74	1396.41	1690.79
460.25	1919.5	1895.26	1387.53	1595.48	1387.95	1397.08	1677.35
460.125	1947.5	1931.91	1387.79	1648.53	1388.17	1397.77	1660.81
460	2011.5	1984.27	1388.05	1719.48	1388.4	1398.5	1642.04
459.875	2083	2057.25	1388.31	1812.41	1388.64	1399.26	1621.87
459.75	2151.5	2155.08	1388.57	1930.83	1388.88	1400.06	1601.03
459.625	2260.5	2280.53	1388.83	2076.84	1389.12	1400.89	1580.15
459.5	2420.5	2433.92	1389.09	2250.27	1389.37	1401.77	1559.77
459.375	2572.5	2612.22	1389.35	2447.65	1389.61	1402.7	1540.3
459.25	2775.5	2808.02	1389.6	2661.26	1389.86	1403.68	1522.04
459.125	2994	3008.43	1389.86	2877.97	1390.1	1404.73	1505.22
459	3278	3194.16	1390.12	3078.37	1390.35	1405.84	1489.97
458.875	3356.5	3340.01	1390.38	3237.17	1390.6	1407.02	1476.35
458.75	3385	3419.39	1390.64	3327.79	1390.85	1408.29	1464.37
458.625	3384.5	3413.9	1390.9	3331.87	1391.1	1409.65	1453.97
458.5	3279.5	3322.62	1391.15	3248.56	1391.35	1411.12	1445.06
458.375	3188.5	3162.62	1391.41	3095.04	1391.6	1412.71	1437.52
458.25	2916.5	2960.1	1391.67	2897.64	1391.85	1414.43	1431.2
458.125	2762	2740.55	1391.93	2681.97	1392.1	1416.3	1425.97
458	2507.5	2523.84	1392.19	2468.03	1392.35	1418.35	1421.67
457.875	2379.5	2323.47	1392.45	2269.43	1392.61	1420.6	1418.17
457.75	2167	2147.48	1392.71	2094.31	1392.86	1423.08	1415.34
457.625	2019.5	1999.56	1392.97	1946.46	1393.11	1425.83	1413.06
457.5	1851.5	1880.1	1393.22	1826.28	1393.37	1428.9	1411.22
457.375	1808.5	1787.1	1393.48	1731.84	1393.62	1432.34	1409.75
457.25	1711	1717.14	1393.74	1659.7	1393.87	1436.22	1408.57
457.125	1624.5	1666.2	1394	1605.82	1394.13	1440.64	1407.62
457	1641	1630.33	1394.26	1566.16	1394.38	1445.72	1406.85
456.875	1595.5	1606.05	1394.52	1537.11	1394.64	1451.62	1406.23
456.75	1582.5	1590.59	1394.78	1515.72	1394.89	1458.58	1405.72
456.625	1518.5	1581.95	1395.03	1499.71	1395.15	1466.89	1405.3
456.5	1533	1578.86	1395.29	1487.43	1395.4	1476.94	1404.96
456.375	1570.5	1580.68	1395.55	1477.75	1395.66	1489.25	1404.68
456.25	1571.5	1587.27	1395.81	1469.88	1395.91	1504.46	1404.45
456.125	1602.5	1598.9	1396.07	1463.32	1396.17	1523.35	1404.26
456	1693.5	1616.12	1396.33	1457.75	1396.42	1546.81	1404.11
455.875	1688	1639.66	1396.59	1452.95	1396.68	1575.8	1403.99
455.75	1710.5	1670.36	1396.85	1448.76	1396.93	1611.3	1403.9
455.625	1719.5	1708.95	1397.1	1445.08	1397.19	1654.15	1403.84
455.5	1838	1755.86	1397.36	1441.83	1397.45	1704.88	1403.79
455.375	1823	1810.88	1397.62	1438.95	1397.7	1763.33	1403.77
455.25	1899.5	1872.52	1397.88	1436.38	1397.96	1828.06	1403.76
455.125	1923	1937.11	1398.14	1434.09	1398.22	1895.44	1403.77
455	1980.5	1997.88	1398.4	1432.05	1398.47	1958.75	1403.8
454.875	1928.5	2045.01	1398.65	1430.21	1398.73	2008.2	1403.84
454.75	2086	2068.04	1398.91	1428.56	1398.99	2033.35	1403.89
454.625	2021.5	2060.63	1399.17	1427.08	1399.24	2027.87	1403.95
454.5	2064.5	2024.27	1399.43	1425.75	1399.5	1993.29	1404.03
454.375	1978	1967.37	1399.69	1424.55	1399.76	1938.02	1404.11
454.25	1972.5	1900.58	1399.95	1423.46	1400.01	1872.74	1404.21
454.125	1895	1832.69	1400.21	1422.48	1400.27	1806.25	1404.31
454	1864.5	1769.2	1400.47	1421.59	1400.53	1744.05	1404.42
453.875	1782	1712.81	1400.72	1420.79	1400.79	1688.86	1404.54
453.75	1661	1664.39	1400.98	1420.07	1401.04	1641.56	1404.67
453.625	1469	1623.79	1401.24	1419.42	1401.3	1601.99	1404.8
453.5	1401.5	1590.33	1401.5	1418.83	1401.56	1569.5	1404.94

## Sheet: Fig 2d
XPS of O 1s belong to Ti3C2TX
Binding energy/eV	Intensity/a.u.
539.375	1761.5	1780.11	1761.5	1763.36	1778.24
539.25	1776	1780.74	1761.5	1763.41	1778.83
539.125	1772.5	1781.41	1761.5	1763.46	1779.45
539	1792.5	1782.12	1761.5	1763.52	1780.1
538.875	1776	1782.86	1761.5	1763.57	1780.78
538.75	1831	1783.64	1761.49	1763.63	1781.5
538.625	1744	1784.46	1761.49	1763.69	1782.26
538.5	1791.5	1785.33	1761.49	1763.75	1783.07
538.375	1767	1786.26	1761.49	1763.82	1783.93
538.25	1827	1787.23	1761.49	1763.89	1784.84
538.125	1785	1788.27	1761.48	1763.96	1785.8
538	1749.5	1789.37	1761.48	1764.03	1786.82
537.875	1687	1790.54	1761.48	1764.11	1787.91
537.75	1770	1791.79	1761.49	1764.2	1789.08
537.625	1691.5	1793.11	1761.49	1764.29	1790.31
537.5	1723	1794.53	1761.49	1764.38	1791.64
537.375	1715	1796.05	1761.5	1764.48	1793.06
537.25	1680	1797.67	1761.5	1764.59	1794.58
537.125	1806	1799.4	1761.5	1764.7	1796.21
537	1773.5	1801.26	1761.5	1764.81	1797.95
536.875	1694.5	1803.26	1761.5	1764.93	1799.83
536.75	1740.5	1805.41	1761.51	1765.06	1801.86
536.625	1709	1807.73	1761.51	1765.19	1804.05
536.5	1718.5	1810.24	1761.51	1765.33	1806.42
536.375	1760.5	1812.96	1761.51	1765.48	1808.99
536.25	1726	1815.91	1761.51	1765.64	1811.78
536.125	1760.5	1819.11	1761.52	1765.81	1814.82
536	1775.5	1822.61	1761.52	1765.98	1818.14
535.875	1768	1826.43	1761.51	1766.16	1821.78
535.75	1760.5	1830.62	1761.51	1766.36	1825.77
535.625	1778	1835.23	1761.51	1766.57	1830.17
535.5	1776	1840.32	1761.51	1766.79	1835.04
535.375	1764	1845.98	1761.51	1767.03	1840.46
535.25	1780	1852.3	1761.51	1767.29	1846.52
535.125	1763.5	1859.39	1761.51	1767.56	1853.34
535	1756	1867.41	1761.51	1767.86	1861.06
534.875	1802.5	1876.55	1761.51	1768.18	1869.88
534.75	1815.5	1887.03	1761.51	1768.53	1880.01
534.625	1855.5	1899.15	1761.51	1768.92	1891.73
534.5	1861.5	1913.26	1761.5	1769.36	1905.4
534.375	1900.5	1929.78	1761.49	1769.86	1921.41
534.25	1977	1949.22	1761.48	1770.45	1940.25
534.125	1931	1972.16	1761.47	1771.16	1962.47
534	2015	1999.28	1761.46	1772.06	1988.68
533.875	2074.5	2031.32	1761.44	1773.22	2019.54
533.75	2172.5	2069.07	1761.42	1774.76	2055.74
533.625	2193.5	2113.4	1761.39	1776.84	2097.96
533.5	2256.5	2165.16	1761.37	1779.69	2146.84
533.375	2299.5	2225.15	1761.33	1783.62	2202.87
533.25	2314.5	2294.08	1761.3	1789.04	2266.34
533.125	2418.5	2372.37	1761.26	1796.51	2337.13
533	2503.5	2459.95	1761.22	1806.7	2414.47
532.875	2578	2555.95	1761.17	1820.47	2496.65
532.75	2660	2658.32	1761.12	1838.88	2580.56
532.625	2759	2763.44	1761.06	1863.13	2661.37
532.5	2870	2866.12	1760.99	1894.63	2732.49
532.375	2895	2960.28	1760.92	1934.9	2786.3
532.25	2976.5	3040.44	1760.85	1985.56	2815.73
532.125	3026.5	3103.83	1760.77	2048.2	2816.4
532	3148	3151.81	1760.69	2124.3	2788.2
531.875	3104	3189.79	1760.6	2215.07	2735.31
531.75	3328	3225.54	1760.51	2321.32	2664.73
531.625	3370.5	3266.93	1760.41	2443.26	2584.08
531.5	3430.5	3320.11	1760.3	2580.37	2500.04
531.375	3469	3388.61	1760.19	2731.28	2417.53
531.25	3476.5	3473.29	1760.08	2893.64	2339.73
531.125	3624.5	3572.61	1759.97	3064.15	2268.44
531	3576.5	3683.09	1759.85	3238.51	2204.43
530.875	3790	3799.77	1759.73	3411.63	2147.87
530.75	3868.5	3916.65	1759.6	3577.77	2098.48
530.625	3977	4027.11	1759.46	3730.8	2055.77
530.5	4195	4124.37	1759.32	3864.57	2019.12
530.375	4231	4201.93	1759.16	3973.26	1987.83
530.25	4258.5	4254.05	1759	4051.82	1961.23
530.125	4330.5	4276.2	1758.84	4096.39	1938.65
530	4207	4265.52	1758.67	4104.71	1919.47
529.875	4216	4221	1758.51	4076.35	1903.16
529.75	4039	4143.61	1758.35	4012.74	1889.22
529.625	4020	4036.12	1758.2	3917.07	1877.25
529.5	3801	3902.72	1758.05	3793.88	1866.9
529.375	3705.5	3748.66	1757.92	3648.69	1857.89
529.25	3538	3579.76	1757.79	3487.56	1849.99
529.125	3404.5	3402.01	1757.68	3316.68	1843.01
529	3193.5	3221.22	1757.57	3141.98	1836.81
528.875	3059	3042.7	1757.48	2968.91	1831.27
528.75	2900.5	2871.01	1757.39	2802.12	1826.28
528.625	2690.5	2709.87	1757.32	2645.4	1821.78
528.5	2615	2561.99	1757.26	2501.53	1817.71
528.375	2502.5	2429.13	1757.2	2372.33	1814
528.25	2381.5	2312.16	1757.15	2258.69	1810.62
528.125	2241	2211.14	1757.11	2160.72	1807.53
528	2117	2125.49	1757.08	2077.87	1804.69
527.875	2058	2054.13	1757.06	2009.1	1802.09
527.75	2021.5	1995.67	1757.04	1953.01	1799.7
527.625	1922	1948.53	1757.02	1908.06	1797.48
527.5	1843	1911.07	1757.01	1872.64	1795.44
527.375	1809	1881.7	1757	1845.16	1793.55
527.25	1757	1858.95	1757	1824.16	1791.79

## Sheet: Fig 2e
XPS of F 1s belong to Ti3C2TX
Binding energy/eV	Intensity/a.u.
690.875	2221.5	2225.71	2221.5	2225.71	0
690.75	2196	2225.2	2220.82	2225.2	0.05042
690.625	2165.5	2224.71	2220.13	2224.71	-0.16662
690.5	2210	2224.23	2219.45	2224.23	0.02876
690.375	2236	2223.77	2218.76	2223.77	0.2006
690.25	2180	2223.34	2218.08	2223.34	-0.19126
690.125	2187	2222.93	2217.39	2222.93	0.0635
690	2191	2222.57	2216.71	2222.57	-0.04108
689.875	2203.5	2222.27	2216.03	2222.27	0.03072
689.75	2203	2222.03	2215.34	2222.03	0.0234
689.625	2190.5	2221.89	2214.66	2221.89	-0.03228
689.5	2191	2221.88	2213.97	2221.88	0.00931
689.375	2184.5	2222.04	2213.29	2222.04	0.04327
689.25	2166	2222.43	2212.61	2222.43	-0.08596
689.125	2188.5	2223.11	2211.92	2223.11	-0.01938
689	2211.5	2224.19	2211.24	2224.19	0.15908
688.875	2186.5	2225.78	2210.55	2225.78	-0.24003
688.75	2234.5	2228.03	2209.87	2228.03	0.22252
688.625	2234.5	2231.12	2209.18	2231.12	-0.26387
688.5	2290.5	2235.26	2208.5	2235.26	0.38642
688.375	2228	2240.72	2207.82	2240.72	-0.35267
688.25	2261	2247.8	2207.13	2247.8	0.27482
688.125	2233.5	2256.84	2206.45	2256.84	-0.27326
688	2283	2268.23	2205.76	2268.23	0.2134
687.875	2278	2282.39	2205.08	2282.39	-0.15084
687.75	2304.5	2299.78	2204.39	2299.78	0.14453
687.625	2318	2320.85	2203.71	2320.85	-0.32646
687.5	2428	2346.07	2203.03	2346.07	0.39871
687.375	2433	2375.89	2202.34	2375.89	-0.44003
687.25	2531.5	2410.69	2201.66	2410.69	0.62512
687.125	2471	2450.78	2200.97	2450.78	-0.78102
687	2630	2496.39	2200.29	2496.39	0.72919
686.875	2578.5	2547.56	2199.61	2547.56	-0.47468
686.75	2644	2604.21	2198.92	2604.21	0.24476
686.625	2690.5	2666.03	2198.24	2666.03	-0.35096
686.5	2839.5	2732.5	2197.55	2732.5	0.34826
686.375	2873	2802.89	2196.87	2802.89	-0.13048
686.25	2922	2876.23	2196.18	2876.23	0.05095
686.125	2960.5	2951.3	2195.5	2951.3	0.00997
686	2992	3026.7	2194.82	3026.7	-0.03384
685.875	3038	3100.85	2194.13	3100.85	0.00704
685.75	3080	3172.04	2193.45	3172.04	0.04073
685.625	3113	3238.49	2192.76	3238.49	-0.11237
685.5	3205.5	3298.39	2192.08	3298.39	-0.0535
685.375	3286.5	3350	2191.39	3350	0.4184
685.25	3223	3391.73	2190.71	3391.73	-0.48497
685.125	3326	3422.21	2190.03	3422.21	0.21102
685	3389.5	3440.39	2189.34	3440.39	-0.04794
684.875	3419.5	3445.62	2188.66	3445.62	0.2437
684.75	3379.5	3437.7	2187.97	3437.7	-0.37463
684.625	3446	3416.88	2187.29	3416.88	0.41331
684.5	3379.5	3383.84	2186.61	3383.84	-0.22677
684.375	3386	3339.69	2185.92	3339.69	-0.08475
684.25	3420.5	3285.8	2185.24	3285.8	0.34665
684.125	3317.5	3223.79	2184.55	3223.79	-0.183
684	3267	3155.42	2183.87	3155.42	-0.04968
683.875	3215.5	3082.48	2183.18	3082.48	0.38611
683.75	3033.5	3006.76	2182.5	3006.76	-0.46482
683.625	2989	2929.95	2181.82	2929.95	0.39063
683.5	2840	2853.63	2181.13	2853.63	-0.27813
683.375	2763	2779.17	2180.45	2779.17	0.1609
683.25	2666	2707.77	2179.76	2707.77	-0.21207
683.125	2628.5	2640.36	2179.08	2640.36	0.21843
683	2523.5	2577.67	2178.39	2577.67	-0.12694
682.875	2450	2520.2	2177.71	2520.2	0.03951
682.75	2381	2468.22	2177.03	2468.22	-0.07053
682.625	2361	2421.8	2176.34	2421.8	-0.14196
682.5	2373	2380.88	2175.66	2380.88	0.37457
682.375	2255	2345.23	2174.97	2345.23	-0.33515
682.25	2253.5	2314.53	2174.29	2314.53	0.04566
682.125	2263.5	2288.38	2173.61	2288.38	0.06486
682	2226.5	2266.33	2172.92	2266.33	0.06743
681.875	2182	2247.92	2172.24	2247.92	-0.27762
681.75	2218.5	2232.69	2171.55	2232.69	0.40317
681.625	2130.5	2220.19	2170.87	2220.19	-0.35333
681.5	2159	2209.99	2170.18	2209.99	0.09415
681.375	2196	2201.72	2169.5	2201.72	-0.08902
681.25	2213	2195.04	2168.82	2195.04	0.41531
681.125	2104	2189.64	2168.13	2189.64	-0.54576
681	2167	2185.28	2167.45	2185.28	0.37133
680.875	2143.5	2181.74	2166.76	2181.74	-0.26025
680.75	2180	2178.84	2166.08	2178.84	0.19632
680.625	2172.5	2176.43	2165.39	2176.43	-0.17441
680.5	2194.5	2174.41	2164.71	2174.41	0.26465
680.375	2149.5	2172.68	2164.03	2172.68	-0.35389
680.25	2208	2171.18	2163.34	2171.18	0.33572
680.125	2163.5	2169.83	2162.66	2169.83	-0.17818
680	2175	2168.61	2161.97	2168.61	-0.06565
679.875	2212	2167.49	2161.29	2167.49	0.24356
679.75	2167.5	2166.43	2160.61	2166.43	-0.2687
679.625	2194.5	2165.43	2159.92	2165.43	0.25217
679.5	2151	2164.47	2159.24	2164.47	-0.17106
679.375	2146	2163.53	2158.55	2163.53	0.12964
679.25	2129	2162.63	2157.87	2162.63	-0.25108
679.125	2191	2161.74	2157.18	2161.74	0.25232
679	2156.5	2160.87	2156.5	2160.87	0
					--
					--
					--
					--
					--
					--
					--
					--
					--
					--
					--
					--
					--
					--
					--
					--
					--
					--
					--
					--

## Sheet: Fig 2h
Amplitude-Voltage curve of Ti3C2TX
Voltage/V	Amplitude/mV	Voltage/V	Amplitude/mV
-3	121.921	2.98828	130.619
-2.98828	167.882	2.97656	133.122
-2.97656	169.958	2.96484	132.969
-2.96484	166.845	2.95313	131.352
-2.95313	165.715	2.94141	131.474
-2.94141	164.403	2.92969	133.549
-2.92969	164.22	2.91797	134.8
-2.91797	162.664	2.90625	134.831
-2.90625	163.427	2.89453	129.643
-2.89453	161.29	2.88281	133.366
-2.88281	159.825	2.87109	131.748
-2.87109	162.816	2.85938	130.741
-2.85938	161.626	2.84766	130.039
-2.84766	158.605	2.83594	128.3
-2.83594	164.678	2.82422	126.56
-2.82422	161.992	2.8125	124.821
-2.8125	159.093	2.80078	125.187
-2.80078	158.727	2.78906	128.819
-2.78906	162.358	2.77734	124.577
-2.77734	160.131	2.76563	123.234
-2.76563	159.734	2.75391	123.051
-2.75391	163.732	2.74219	121.342
-2.74219	154.912	2.73047	118.503
-2.73047	154.271	2.71875	119.114
-2.71875	154.546	2.70703	119.327
-2.70703	151.769	2.69531	118.809
-2.69531	150.822	2.68359	117.008
-2.68359	150.639	2.67188	115.665
-2.67188	151.189	2.66016	114.78
-2.66016	149.205	2.64844	112.918
-2.64844	149.632	2.63672	111.789
-2.63672	147.588	2.625	114.505
-2.625	151.006	2.61328	112.4
-2.61328	147.526	2.60156	111.423
-2.60156	147.557	2.58984	109.378
-2.58984	150.67	2.57813	111.332
-2.57813	145.482	2.56641	111.118
-2.56641	144.566	2.55469	111.393
-2.55469	142.308	2.54297	108.28
-2.54297	140.69	2.53125	108.982
-2.53125	143.406	2.51953	108.28
-2.51953	139.744	2.50781	108.097
-2.50781	145.665	2.49609	108.158
-2.49609	141.118	2.48438	107.883
-2.48438	141.331	2.47266	107.852
-2.47266	139.409	2.46094	106.662
-2.46094	139.47	2.44922	107.578
-2.44922	138.188	2.4375	105.93
-2.4375	134.037	2.42578	104.343
-2.42578	135.899	2.41406	104.556
-2.41406	138.676	2.40234	101.688
-2.40234	136.448	2.39063	104.434
-2.39063	134.709	2.37891	103.244
-2.37891	134.312	2.36719	104.099
-2.36719	132.633	2.35547	101.84
-2.35547	130.253	2.34375	102.115
-2.34375	132.298	2.33203	100.162
-2.33203	131.931	2.32031	99.0021
-2.32031	131.535	2.30859	99.2157
-2.30859	130.894	2.29688	97.5372
-2.29688	129.978	2.28516	95.8281
-2.28516	128.33	2.27344	96.2554
-2.27344	127.384	2.26172	95.2483
-2.26172	127.811	2.25	96.3164
-2.25	127.323	2.23828	92.9289
-2.23828	125.95	2.22656	94.8515
-2.22656	127.567	2.21484	95.1567
-2.21484	126.896	2.20313	94.1496
-2.20313	124.638	2.19141	94.1496
-2.19141	122.623	2.17969	94.5769
-2.17969	123.264	2.16797	94.1496
-2.16797	124.241	2.15625	92.0743
-2.15625	125.736	2.14453	89.2361
-2.14453	124.363	2.13281	89.7244
-2.13281	122.959	2.12109	89.4803
-2.12109	120.182	2.10938	88.0459
-2.10938	120.243	2.09766	87.9238
-2.09766	120.426	2.08594	87.6492
-2.08594	118.626	2.07422	86.9778
-2.07422	118.015	2.0625	86.1232
-2.0625	118.29	2.05078	83.0104
-2.05078	119.51	2.03906	82.8578
-2.03906	119.846	2.02734	84.048
-2.02734	117.283	2.01563	83.8649
-2.01563	116.092	2.00391	83.8038
-2.00391	116.947	1.99219	80.3858
-1.99219	116.337	1.98047	81.5455
-1.98047	115.879	1.96875	80.8741
-1.96875	116.489	1.95703	78.5241
-1.95703	114.231	1.94531	79.867
-1.94531	110.843	1.93359	79.2871
-1.93359	112.186	1.92188	78.0358
-1.92188	112.888	1.91016	75.5944
-1.91016	110.843	1.89844	76.4794
-1.89844	109.378	1.88672	75.808
-1.88672	109.043	1.875	74.1295
-1.875	109.714	1.86328	74.5262
-1.86328	109.165	1.85156	74.3431
-1.85156	107.669	1.83984	73.6717
-1.83984	108.493	1.82813	72.2984
-1.82813	107.761	1.81641	71.2913
-1.81641	106.418	1.80469	71.5354
-1.80469	104.221	1.79297	70.8335
-1.79297	103.336	1.78125	72.0237
-1.78125	105.625	1.76953	70.0095
-1.76953	105.136	1.75781	70.8029
-1.75781	102.878	1.74609	68.8498
-1.74609	104.892	1.73438	69.5822
-1.73438	103.366	1.72266	68.9108
-1.72266	103.549	1.71094	67.5985
-1.71094	103.122	1.69922	67.2018
-1.69922	103.183	1.6875	65.1875
-1.6875	100.65	1.67578	65.2791
-1.67578	99.0936	1.66406	64.0584
-1.66406	99.1546	1.65234	65.2791
-1.65234	98.941	1.64063	64.1804
-1.64063	97.6287	1.62891	63.3564
-1.62891	98.3307	1.61719	63.0513
-1.61719	96.8963	1.60547	62.7766
-1.60547	95.3398	1.59375	60.7929
-1.59375	94.8515	1.58203	61.4643
-1.58203	94.2717	1.57031	59.5721
-1.57031	93.936	1.55859	59.5721
-1.55859	93.4477	1.54688	58.8397
-1.54688	95.8586	1.53516	59.328
-1.53516	91.8302	1.52344	58.7481
-1.52344	90.8536	1.51172	57.8326
-1.51172	90.2738	1.5	58.6566
-1.5	91.4029	1.48828	57.4053
-1.48828	88.168	1.47656	57.6495
-1.47656	91.0978	1.46484	55.6352
-1.46484	89.4498	1.45313	57.2527
-1.45313	86.1232	1.44141	56.8255
-1.44141	88.1069	1.42969	54.7502
-1.42969	87.8323	1.41797	53.621
-1.41797	87.4966	1.40625	51.9425
-1.40625	84.5363	1.39453	52.3087
-1.39453	84.1395	1.38281	50.6302
-1.38281	83.5902	1.37109	50.0198
-1.37109	84.933	1.35938	48.0972
-1.35938	83.8344	1.34766	49.3484
-1.34766	83.1629	1.33594	48.3718
-1.33594	81.6065	1.32422	48.7991
-1.32422	81.6981	1.3125	48.2193
-1.3125	80.813	1.30078	48.3718
-1.30078	81.2403	1.28906	46.9985
-1.28906	78.4631	1.27734	45.7778
-1.27734	81.0572	1.26563	47.1816
-1.26563	79.4702	1.25391	46.8154
-1.25391	79.4397	1.24219	45.1979
-1.24219	80.5994	1.23047	44.3434
-1.23047	78.9209	1.21875	44.1908
-1.21875	78.4021	1.20703	42.6038
-1.20703	80.0501	1.19531	43.5499
-1.19531	78.1579	1.18359	41.5357
-1.18359	79.5007	1.17188	41.1084
-1.17188	76.3878	1.16016	40.376
-1.16016	77.9138	1.14844	39.6435
-1.14844	75.8385	1.13672	39.8877
-1.13672	75.9911	1.125	40.1318
-1.125	74.7093	1.11328	38.5144
-1.11328	72.8172	1.10156	36.1034
-1.10156	73.0003	1.08984	37.6598
-1.08984	72.6035	1.07813	36.9274
-1.07813	72.2373	1.06641	37.7514
-1.06641	71.5049	1.05469	34.8521
-1.05469	71.2607	1.04297	35.9203
-1.04297	69.3381	1.03125	35.6761
-1.03125	70.3757	1.01953	33.9976
-1.01953	68.8803	1.00781	32.5327
-1.00781	67.9952	0.99609	33.2347
-0.99609	70.2841	0.98438	31.373
-0.98438	68.0563	0.97266	30.2744
-0.97266	67.2933	0.96094	31.0068
-0.96094	64.0278	0.94922	29.8471
-0.94922	66.0421	0.9375	28.6874
-0.9375	66.2252	0.92578	29.4504
-0.92578	62.624	0.91406	27.4972
-0.91406	63.4175	0.90234	26.9478
-0.90234	61.2201	0.89063	26.8868
-0.89063	62.685	0.87891	25.544
-0.87891	59.7552	0.86719	25.0252
-0.86719	60.0299	0.85547	25.544
-0.85547	60.6708	0.84375	23.835
-0.84375	59.2059	0.83203	23.9875
-0.83203	57.8326	0.82031	24.4148
-0.82031	56.8255	0.80859	23.5298
-0.80859	58.6566	0.79688	22.6447
-0.79688	55.7268	0.78516	20.8441
-0.78516	55.5742	0.77344	21.1493
-0.77344	57.9241	0.76172	19.5013
-0.76172	55.5742	0.75	19.7455
-0.75	54.8723	0.73828	18.4027
-0.73828	53.1938	0.72656	18.9215
-0.72656	53.8347	0.71484	17.8533
-0.71484	52.5224	0.70313	16.9378
-0.70313	52.3698	0.69141	16.9378
-0.69141	52.0035	0.67969	15.1372
-0.67969	52.5834	0.66797	14.9541
-0.66797	50.4166	0.65625	14.069
-0.65625	49.4705	0.64453	13.6113
-0.64453	50.4776	0.63281	12.4515
-0.63281	48.3413	0.62109	13.7944
-0.62109	47.2427	0.60938	14.1606
-0.60938	46.3881	0.59766	13.184
-0.59766	43.5804	0.58594	10.773
-0.58594	45.8388	0.57422	10.6815
-0.57422	44.0077	0.5625	10.7425
-0.5625	43.611	0.55078	10.5594
-0.55078	44.0992	0.53906	8.48415
-0.53906	41.7188	0.52734	8.63674
-0.52734	41.0779	0.51563	6.9277
-0.51563	40.8032	0.50391	6.9277
-0.50391	39.7961	0.49219	6.68355
-0.49219	37.6598	0.48047	6.65304
-0.48047	38.4533	0.46875	7.23289
-0.46875	38.6364	0.45703	5.15763
-0.45703	36.7443	0.44531	4.6083
-0.44531	36.317	0.43359	3.7843
-0.43359	36.5612	0.42188	4.15052
-0.42188	35.3099	0.41016	3.6317
-0.41016	34.1807	0.39844	2.99081
-0.39844	35.5236	0.38672	2.04474
-0.38672	33.3262	0.375	2.01422
-0.375	34.3944	0.36328	2.22785
-0.36328	33.2652	0.35156	2.10578
-0.35156	31.4035	0.33984	2.28889
-0.33984	32.136	0.32813	2.22785
-0.32813	31.1289	0.31641	2.19733
-0.31641	30.9153	0.30469	2.86874
-0.30469	29.0841	0.29297	4.21156
-0.29297	30.2438	0.28125	4.33363
-0.28125	29.0231	0.26953	3.75378
-0.26953	28.1991	0.25781	6.1037
-0.25781	27.1615	0.24609	6.89718
-0.24609	25.7271	0.23438	7.14133
-0.23438	25.8797	0.22266	8.75881
-0.22266	23.8655	0.21094	8.27052
-0.21094	25.3304	0.19922	8.05689
-0.19922	24.4759	0.1875	7.14133
-0.1875	22.6142	0.17578	8.81985
-0.17578	23.8655	0.16406	9.03348
-0.16406	23.1025	0.15234	9.58281
-0.15234	21.7902	0.14063	9.888
-0.14063	20.6915	0.12891	9.79644
-0.12891	20.6915	0.11719	12.3295
-0.11719	19.2877	0.10547	11.2308
-0.10547	20.5084	0.09375	11.7802
-0.09375	18.3111	0.08203	12.3905
-0.08203	16.6631	0.07031	13.0009
-0.07031	17.304	0.05859	14.3437
-0.05859	17.5176	0.04688	14.2521
-0.04688	15.4118	0.03516	15.7476
-0.03516	15.5339	0.02344	16.6021
-0.02344	14.4353	0.01172	15.9612
-0.01172	13.2756	0	16.2358
0	13.8554	-0.01172	18.3111
0.01172	13.2145	-0.02344	17.5176
0.02344	12.36	-0.03516	19.5013
0.03516	11.5055	-0.04688	21.485
0.04688	11.8717	-0.05859	19.5929
0.05859	11.597	-0.07031	19.1351
0.07031	11.0172	-0.08203	20.8747
0.08203	9.36918	-0.09375	22.1564
0.09375	9.12504	-0.10547	22.6447
0.10547	9.85748	-0.11719	22.4311
0.11719	9.36918	-0.12891	23.7129
0.12891	6.40889	-0.14063	24.4759
0.14063	6.83615	-0.15234	24.8421
0.15234	6.9277	-0.16406	23.896
0.16406	6.43941	-0.17578	25.4524
0.17578	3.96741	-0.1875	26.7037
0.1875	4.21156	-0.19922	26.7037
0.19922	2.16681	-0.21094	27.7719
0.21094	3.57067	-0.22266	27.9244
0.22266	3.60118	-0.23438	29.2367
0.23438	2.50252	-0.24609	28.4432
0.24609	1.92267	-0.25781	29.4809
0.25781	2.31941	-0.26953	30.427
0.26953	1.89215	-0.28125	31.0678
0.28125	2.22785	-0.29297	31.6782
0.29297	2.34993	-0.30469	32.7464
0.30469	1.86163	-0.31641	33.2041
0.31641	2.50252	-0.32813	33.2957
0.32813	3.41807	-0.33984	34.8827
0.33984	3.84533	-0.35156	36.8664
0.35156	4.39467	-0.36328	36.4086
0.36328	4.54726	-0.375	37.5683
0.375	4.79141	-0.38672	37.5683
0.38672	4.91348	-0.39844	38.3923
0.39844	5.92059	-0.41016	37.5988
0.41016	5.61541	-0.42188	38.5144
0.42188	6.65304	-0.43359	39.9487
0.43359	8.42311	-0.44531	39.3689
0.44531	8.42311	-0.45703	40.4676
0.45703	8.97244	-0.46875	41.0169
0.46875	10.5899	-0.48047	41.8714
0.48047	9.61333	-0.49219	41.7493
0.49219	10.5594	-0.50391	44.8012
0.50391	10.3763	-0.51563	41.3831
0.51563	12.5431	-0.52734	44.557
0.52734	14.008	-0.53906	44.5265
0.53906	14.1301	-0.55078	44.6486
0.55078	14.4353	-0.5625	45.4421
0.5625	16.2053	-0.57422	45.4115
0.57422	14.7099	-0.58594	48.0056
0.58594	14.4658	-0.59766	48.2193
0.59766	16.8462	-0.60938	48.1582
0.60938	17.5176	-0.62109	49.8978
0.62109	17.6702	-0.63281	50.1114
0.63281	16.541	-0.64453	48.5549
0.64453	18.8604	-0.65625	48.7991
0.65625	19.2877	-0.66797	49.7146
0.66797	19.4708	-0.67969	50.6302
0.67969	19.1046	-0.69141	51.7899
0.69141	20.9967	-0.70313	53.1632
0.70313	22.5837	-0.71484	53.4379
0.71484	21.485	-0.72656	53.9567
0.72656	23.896	-0.73828	54.0178
0.73828	23.072	-0.75	55.8794
0.75	23.2246	-0.76172	55.2995
0.76172	24.5674	-0.77344	55.8489
0.77344	24.6284	-0.78516	56.9781
0.78516	25.4219	-0.79688	56.4898
0.79688	24.6284	-0.80859	57.5884
0.80859	27.5582	-0.82031	58.9923
0.82031	25.9713	-0.83203	59.1754
0.83203	26.8563	-0.84375	59.8773
0.84375	27.9244	-0.85547	61.1896
0.85547	30.549	-0.86719	60.9455
0.86719	31.3425	-0.87891	61.739
0.87891	30.4575	-0.89063	63.3259
0.89063	32.6548	-0.90234	62.3493
0.90234	31.4341	-0.91406	62.4104
0.91406	32.96	-0.92578	64.6687
0.92578	33.5704	-0.9375	63.9058
0.9375	32.8684	-0.94922	63.3564
0.94922	32.7769	-0.96094	66.1641
0.96094	34.2418	-0.97266	66.1946
0.97266	33.9366	-0.98438	68.8192
0.98438	34.608	-0.99609	67.4154
0.99609	35.1268	-1.00781	67.6901
1.00781	36.3475	-1.01953	68.7277
1.01953	36.7138	-1.03125	66.7135
1.03125	39.4299	-1.04297	68.2089
1.04297	37.9345	-1.05469	69.7348
1.05469	40.1929	-1.06641	70.2536
1.06641	40.9864	-1.07813	70.1621
1.07813	41.9019	-1.08984	69.8874
1.08984	42.5428	-1.10156	71.5964
1.10156	41.2	-1.11328	71.3523
1.11328	42.5428	-1.125	72.451
1.125	43.0311	-1.13672	72.2068
1.13672	45.4421	-1.14844	75.6554
1.14844	45.5641	-1.16016	74.8009
1.16016	45.4115	-1.17188	76.693
1.17188	46.8154	-1.18359	75.5944
1.18359	47.6394	-1.19531	75.4418
1.19531	48.616	-1.20703	76.5404
1.20703	47.6394	-1.21875	77.8832
1.21875	49.2874	-1.23047	79.4702
1.23047	48.4024	-1.24219	80.7825
1.24219	48.8601	-1.25391	80.5383
1.25391	49.7757	-1.26563	80.4773
1.26563	50.4166	-1.27734	81.1487
1.27734	53.0106	-1.28906	83.4071
1.28906	51.973	-1.30078	83.7428
1.30078	53.8041	-1.3125	84.8109
1.3125	53.0106	-1.32422	84.1701
1.32422	53.9262	-1.33594	84.4142
1.33594	54.4145	-1.34766	84.109
1.34766	54.3229	-1.35938	84.0175
1.35938	55.7268	-1.37109	86.0927
1.37109	53.9873	-1.38281	87.0388
1.38281	58.5955	-1.39453	86.0927
1.39453	57.3443	-1.40625	88.5037
1.40625	59.3585	-1.41797	88.7478
1.41797	59.5416	-1.42969	88.229
1.42969	59.1754	-1.44141	89.6024
1.44141	60.3046	-1.45313	90.64
1.45313	59.267	-1.46484	90.6095
1.46484	61.3727	-1.47656	91.6471
1.47656	61.6474	-1.48828	92.5321
1.48828	63.7837	-1.5	91.1283
1.5	62.7766	-1.51172	92.5627
1.51172	61.9831	-1.52344	93.5392
1.52344	64.0278	-1.53516	93.8139
1.53516	64.5466	-1.54688	95.6145
1.54688	68.7582	-1.55859	94.8515
1.55859	66.4388	-1.57031	95.0346
1.57031	68.7582	-1.58203	95.2483
1.58203	68.0868	-1.59375	97.5677
1.59375	66.9271	-1.60547	98.6358
1.60547	67.2018	-1.61719	99.4904
1.61719	68.331	-1.62891	98.6053
1.62891	70.7114	-1.64063	99.1546
1.64063	70.1926	-1.65234	100.528
1.65234	70.8029	-1.66406	98.6663
1.66406	71.4133	-1.67578	98.9105
1.67578	72.3594	-1.6875	100.467
1.6875	71.8406	-1.69922	101.535
1.69922	71.5049	-1.71094	102.329
1.71094	73.3055	-1.72266	102.145
1.72266	73.7632	-1.73438	102.908
1.73438	72.9087	-1.74609	105.96
1.74609	75.5638	-1.75781	106.632
1.75781	74.4041	-1.76953	104.862
1.76953	74.5567	-1.78125	108.493
1.78125	75.5333	-1.79297	109.623
1.79297	74.1905	-1.80469	107.425
1.80469	77.6696	-1.81641	108.097
1.81641	76.7541	-1.82813	108.982
1.82813	77.3949	-1.83984	108.89
1.83984	75.4418	-1.85156	109.958
1.85156	77.4865	-1.86328	110.752
1.86328	77.3949	-1.875	111.087
1.875	78.4936	-1.88672	110.721
1.88672	79.8059	-1.89844	113.895
1.89844	80.3552	-1.91016	113.773
1.91016	82.4305	-1.92188	113.773
1.92188	81.576	-1.93359	113.62
1.93359	83.7733	-1.94531	113.865
1.94531	83.1324	-1.95703	112.43
1.95703	84.0175	-1.96875	114.353
1.96875	83.0104	-1.98047	114.841
1.98047	83.8038	-1.99219	116.184
1.99219	82.6136	-2.00391	116.886
2.00391	84.3226	-2.01563	116.794
2.01563	84.9025	-2.02734	114.689
2.02734	87.0998	-2.03906	119.602
2.03906	86.0317	-2.05078	117.893
2.05078	85.2992	-2.0625	118.046
2.0625	87.4355	-2.07422	121.25
2.07422	88.1375	-2.08594	119.266
2.08594	89.9381	-2.09766	122.379
2.09766	89.5718	-2.10938	121.86
2.10938	90.4569	-2.12109	121.342
2.12109	90.7926	-2.13281	122.837
2.13281	92.4406	-2.14453	125.523
2.14453	93.7224	-2.15625	125.919
2.15625	90.9757	-2.16797	122.593
2.16797	92.4406	-2.17969	126.53
2.17969	93.4782	-2.19141	126.072
2.19141	94.1191	-2.20313	126.072
2.20313	92.3795	-2.21484	127.598
2.21484	94.058	-2.22656	132.725
2.22656	93.9665	-2.23828	130.986
2.23828	95.1567	-2.25	132.115
2.25	95.4009	-2.26172	132.817
2.26172	96.2859	-2.27344	132.267
2.27344	97.2015	-2.28516	131.047
2.28516	97.0794	-2.29688	133.458
2.29688	96.9878	-2.30859	131.901
2.30859	98.6053	-2.32031	132.817
2.32031	99.9787	-2.33203	134.526
2.33203	100.406	-2.34375	133.396
2.34375	101.535	-2.35547	138.737
2.35547	101.108	-2.36719	135.044
2.36719	102.878	-2.37891	136.204
2.37891	103.671	-2.39063	138.859
2.39063	103.031	-2.40234	139.286
2.40234	102.42	-2.41406	138.737
2.41406	105.869	-2.42578	138.432
2.42578	106.906	-2.4375	141.881
2.4375	106.479	-2.44922	140.599
2.44922	106.082	-2.46094	143.986
2.46094	108.097	-2.47266	143.223
2.47266	108.127	-2.48438	144.475
2.48438	109.012	-2.49609	140.751
2.49609	107.395	-2.50781	144.169
2.50781	110.996	-2.51953	144.261
2.51953	111.789	-2.53125	143.59
2.53125	110.05	-2.54297	145.177
2.54297	109.317	-2.55469	144.505
2.55469	110.813	-2.56641	145.543
2.56641	111.148	-2.57813	144.597
2.57813	112.644	-2.58984	146.825
2.58984	114.902	-2.60156	146.214
2.60156	116.123	-2.61328	146.031
2.61328	115.726	-2.625	147.008
2.625	116.367	-2.63672	146.672
2.63672	115.94	-2.64844	149.51
2.64844	117.069	-2.66016	150.365
2.66016	116.092	-2.67188	151.372
2.67188	119.175	-2.68359	149.327
2.68359	118.107	-2.69531	151.067
2.69531	118.412	-2.70703	150.304
2.70703	119.694	-2.71875	150.731
2.71875	123.814	-2.73047	151.585
2.73047	118.503	-2.74219	151.86
2.74219	119.327	-2.75391	152.593
2.75391	120.701	-2.76563	154.149
2.76563	123.02	-2.77734	153.996
2.77734	121.586	-2.78906	154.546
2.78906	123.264	-2.80078	154.241
2.80078	126.011	-2.8125	153.996
2.8125	125.828	-2.82422	155.522
2.82422	126.103	-2.83594	156.713
2.83594	129.032	-2.84766	157.262
2.84766	127.354	-2.85938	158.361
2.85938	127.964	-2.87109	160.772
2.87109	127.811	-2.88281	161.351
2.88281	130.467	-2.89453	159.429
2.89453	131.748	-2.90625	160.161
2.90625	130.619	-2.91797	160.283
2.91797	131.321	-2.92969	161.29
2.92969	131.016	-2.94141	161.443
2.94141	130.161	-2.95313	164.556
2.95313	131.138	-2.96484	165.96
2.96484	131.169	-2.97656	169.164
2.97656	130.558	-2.98828	162.847
2.98828	130.986	-3	163.213

## Sheet: Fig 2i
Temperature-irradiation time curve of of Ti3C2TX
Irradiation time/s	Temperature/K
0	299
0	299.1
1	299
1	299.1
2	299
3	299
3	298.9
4	299
4	298.9
5	299
6	299
6	298.9
6	299.1
7	299.1
7	299
8	299
8	299.1
8	299.2
9	299.1
9	299
9	299.2
10	299.1
10	299.2
11	299.2
11	299.1
11	299
12	299.1
12	299
13	299
13	299.1
13	298.9
14	299
14	298.9
15	298.9
16	298.9
16	299
16	298.8
17	298.9
18	299
18	299.1
19	299
19	299.1
20	299
20	299.1
20	299.2
21	299
21	299.1
22	299
22	299.1
23	299
23	298.9
23	299.1
24	298.9
24	299
25	299
25	298.9
26	298.9
26	299
27	299
27	299.1
27	298.9
28	298.9
28	299
29	299
29	298.9
30	298.9
30	299
31	299
32	299
32	299.1
33	299
33	299.1
33	299.2
34	299.2
34	299.1
35	299.2
35	299.1
36	299.1
36	299.2
36	299
37	299.1
37	299
37	298.9
38	299
38	298.9
39	298.9
39	299
39	299.1
39	299.2
40	299.2
40	299.1
40	299
41	299.1
41	299.2
41	299
42	299
42	299.1
42	298.9
43	299
43	299.1
44	299
44	299.1
44	298.9
45	299
45	298.9
46	299
46	299.1
46	298.9
47	299
47	299.1
47	298.9
48	299
48	299.1
49	299
49	299.1
49	298.9
50	298.9
50	299
51	299
51	299.1
51	299.2
52	299.1
52	299.2
52	299
53	299.1
53	299
54	299
54	299.1
54	299.2
55	299
55	298.9
55	299.1
56	299.1
56	299
56	299.2
57	299.1
57	299.2
58	299.1
58	299.2
59	299.2
59	299.1
60	299.1
60	299
61	299.2
61	299.1
61	299
62	299.1
62	299
62	299.9
62	302.3
62	304.7
62	305.5
62	307.1
62	307.8
63	308.4
63	309.5
63	309.8
63	310.6
63	311
63	311.3
63	311.8
63	312.1
63	312.5
63	312.6
63	313
63	313.1
63	313.2
63	313.3
63	313.4
64	313.4
64	313.5
64	313.6
64	313.3
65	313.3
65	313.4
65	313.5
65	313.6
65	313.7
65	313.9
65	314
65	314.1
65	314.2
65	314.3
65	314.4
66	314.5
66	314.6
66	314.7
66	314.8
66	314.9
66	315
66	315.1
66	315.2
66	315.3
67	315.3
67	315.4
67	315.6
67	315.7
67	315.8
67	315.9
67	316
67	316.1
68	316.1
68	316.2
68	316.3
68	316.5
68	316.6
68	316.7
68	316.8
69	317
69	317.1
69	317.2
69	317.3
69	317.4
69	317.5
69	317.8
70	317.8
70	317.7
70	317.9
70	318
70	318.1
70	318.2
70	318.3
70	318.4
70	318.5
71	318.5
71	318.6
71	318.7
71	318.8
71	318.9
71	319
71	319.1
71	319.2
71	319.3
71	319.4
72	319.4
72	319.5
72	319.6
72	319.7
72	319.8
72	319.9
72	320.1
72	320.2
73	320.2
73	320.3
73	320.4
73	320.5
73	320.6
74	320.7
74	320.9
74	321
74	321.1
74	321.2
75	321.2
75	321.4
76	321.4
76	321.9
76	322
76	322.1
76	322.2
76	322.3
76	322.4
76	322.5
77	322.5
77	322.6
77	322.7
77	322.8
77	322.9
77	323
78	323
78	323.1
78	323.2
78	323.3
78	323.4
78	323.5
78	323.6
78	323.8
79	323.8
79	323.9
79	324
79	324.1
79	324.2
79	324.3
79	324.4
80	324.5
80	324.6
80	324.7
80	324.8
80	324.9
81	324.8
81	324.9
81	325
81	325.1
81	325.2
82	325.2
82	325.4
82	325.5
82	325.6
82	325.7
82	325.8
83	325.8
83	325.9
83	326
83	326.1
83	326.2
83	326.3
83	326.4
84	326.4
84	326.3
84	326.5
84	326.6
84	326.8
84	326.9
85	326.9
85	326.7
85	326.6
85	326.8
85	327
85	327.1
85	327.3
86	327.3
86	327.4
86	327.6
86	327.7
86	327.8
87	327.8
87	327.9
87	328
87	328.1
87	328.2
88	328
88	328.1
88	328.2
88	328.3
88	328.4
89	328.5
89	328.6
89	328.7
89	328.8
89	328.9
89	328.4
90	328.8
90	328.9
90	329
90	329.1
90	329.2
91	329.2
91	329.3
91	329.4
91	329.5
91	329.6
91	329.7
92	329.5
92	329.4
92	329.6
92	329.7
92	329.8
92	329.9
92	330
93	330.1
93	330
93	329.9
93	329.8
93	330.2
93	330.3
93	330.4
94	330.5
94	330.6
94	330.7
94	330.4
95	330.5
95	330.7
95	330.8
95	330.9
95	331
95	331.2
96	331.2
96	331.3
96	331.4
96	331.5
96	331.6
97	331.6
97	331.8
97	331.9
97	332
97	331.7
98	331.8
98	331.9
98	332
98	332.1
98	332.2
98	332.3
99	332.3
99	332.4
99	332.5
100	332.6
100	332.7
100	332.8
100	332.9
101	332.9
101	332.8
101	332.7
101	333
102	333.1
102	333
102	332.9
102	333.2
102	333.3
103	333.3
103	333.4
103	333.5
103	333.6
103	333.7
103	333.8
104	333.6
104	333.7
104	333.8
104	333.9
104	334
105	334
105	334.1
105	334.2
106	334.1
106	334.2
106	334.5
106	334.6
107	334.5
107	334.4
107	334.2
107	334.1
107	334.3
107	334.6
108	334.6
108	334.7
108	334.8
109	334.8
109	334.9
109	335
109	335.1
109	335.2
110	335
110	335.1
110	335.2
110	335.3
110	335.4
110	335.5
111	335.5
111	335.6
111	335.7
111	335.8
111	335.4
112	335.3
112	335.2
112	335.1
112	335.4
112	335.5
113	335.4
113	335.5
113	335.6
113	335.7
113	335.8
114	335.8
114	335.9
114	336
114	336.1
115	336
115	336.1
115	336.2
115	336.3
115	336.4
115	336.5
116	336.6
116	336.5
116	336.4
116	336.3
117	336.5
117	336.6
117	336.7
117	336.8
117	336.9
117	337
118	337
118	336.9
118	336.8
118	336.7
119	336.9
119	337
119	337.1
120	337
120	337.1
120	336.9
120	336.8
121	336.9
121	337
121	337.1
121	337.2
122	337.1
122	337.2
122	337.3
122	337.4
123	337.3
123	337.4
123	337.5
124	337.4
124	337.5
124	337.3
125	337.3
125	337.4
125	337.5
125	337.6
126	337.6
126	337.7
126	337.8
126	337.9
127	337.8
127	337.7
127	337.9
127	338
128	337.9
128	337.8
128	337.7
129	337.9
129	338
129	338.1
129	338.2
130	338
130	338.1
130	338.2
130	338.3
130	338.4
130	338.5
130	338.6
131	338.5
131	338.6
132	338.5
132	338.4
132	338.3
132	338.2
132	338.1
133	338.6
133	338.5
133	338.7
133	338.8
134	338.9
134	338.8
134	338.7
135	338.8
135	338.9
135	339
136	339
136	339.1
136	339.2
136	338.9
136	338.7
136	338.6
137	338.7
137	338.8
137	338.9
137	339
137	339.1
138	338.8
138	338.9
138	339.1
138	339
138	339.2
139	339.1
139	339.2
139	339.3
140	339.3
140	339.4
140	339.5
140	339.6
140	339.7
140	339.8
141	339.8
141	339.7
141	339.9
142	339.9
142	340
142	340.1
142	340.2
142	340.3
143	340.2
143	340.1
143	340
144	340.1
144	340
144	340.2
144	340.3
144	340.4
145	340.2
145	340.3
145	340.4
145	340.5
145	340.6
146	340.6
146	340.4
146	340.3
147	340.4
147	340.5
147	340.6
148	340.5
148	340.4
148	340.3
148	340.2
148	340.7
149	340.7
149	340.6
149	340.8
149	340.9
149	341
150	341
150	340.9
150	340.7
150	340.8
151	341
151	340.9
151	340.8
152	340.8
152	340.7
152	340.5
152	340.4
152	340.6
152	340.9
152	341
152	341.1
152	341.2
153	341.2
153	341.3
153	341.1
153	341
153	340.9
153	341.4
154	341.4
154	341.5
154	341.6
155	341.5
155	341.6
155	341.7
155	341.8
156	341.8
156	341.7
156	341.6
157	341.7
157	341.8
157	341.9
158	341.8
158	341.9
158	342
158	341.6
158	341.5
158	341.7
159	341.6
159	341.7
159	341.8
159	341.9
159	342
160	342
160	341.9
160	341.8
161	341.9
161	341.8
161	342
161	342.1
161	342.2
161	342.3
162	342.3
162	342.2
162	342.1
162	342
163	342.2
163	342.1
163	342
163	341.9
163	341.8
164	341.9
164	341.8
164	342
164	342.1
164	342.2
165	342
165	342.1
165	342.2
165	342.3
165	342.4
165	342.5
165	342.6
165	342.7
166	342.6
166	342.5
166	342.4
167	342.6
167	342.7
167	342.5
167	342.8
168	342.8
168	342.9
168	342.7
168	342.5
168	342.6
169	342.8
169	342.9
169	342.6
169	342.5
169	342.3
169	342.4
169	342.7
170	342.8
170	342.9
170	342.7
170	342.6
170	342.3
170	342.5
171	342.6
171	342.8
171	342.9
172	342.9
172	343
172	343.1
172	343.2
173	343.2
173	343.3
174	343.2
174	343.3
174	343.4
174	343.5
174	343.6
175	343.6
175	343.5
176	343.7
176	343.8
176	343.9
177	343.9
177	344
178	343.9
178	344
178	344.1
179	344
179	344.1
179	343.9
179	343.8
179	343.7
180	343.8
180	343.4
180	343.6
180	343.7
180	343.9
180	344
180	344.1
181	343.9
181	343.8
181	344
181	344.1
181	344.3
181	344.4
181	344.2
182	344.3
182	344.4
182	344.2
182	344.1
183	344.1
183	344.4
183	344.3
183	344.2
184	344.2
184	344.1
184	344.3
184	344.4
185	344
185	344.1
185	344.2
185	344.3
185	344.4
186	344.4
186	344.5
186	344.3
187	344.5
187	344.6
187	344.7
187	344.8
188	344.7
188	344.8
188	344.9
188	344.5
188	344.1
188	344
188	344.2
188	344.3
188	344.4
189	344.5
189	344.6
189	344.4
189	344.7
190	344.7
190	344.6
190	344.5
190	344.4
190	344.3
190	344.8
190	344.9
191	344.9
191	344.8
191	344.7
192	344.9
192	345.1
192	345
192	344.8
193	344.9
193	345
193	345.2
193	345.3
193	345.4
194	345.3
194	345.2
194	345.1
194	345
195	345.1
195	345.2
195	345
196	345
196	345.2
196	345.3
196	345.4
197	345.3
197	345.4
197	345.6
197	345.7
197	345.5
198	345.5
198	345.4
198	345.3
199	345.3
199	345.4
199	345.2
199	345
199	345.1
200	345.2
200	345.3
200	345.1
200	345.4
201	345.4
201	345.5
201	345.7
201	345.8
202	345.8
202	345.7
202	345.6
202	345.5
202	345.4
203	345.4
203	345.3
203	345.5
203	345.6
203	345.7
203	345.8
204	345.8
204	345.7
205	345.7
205	345.6
205	345.8
206	345.8
206	345.9
206	346
207	346
207	346.1
207	346.2
208	346.1
208	346.2
208	346.3
208	346.4
208	346.5
209	346.5
209	346.4
209	346.2
209	346.1
209	345.9
209	345.8
209	345.7
209	346
210	346.1
210	346.2
210	346.3
210	346.4
211	346.4
211	346.5
211	346.3
211	346.2
211	346.1
212	346.2
212	346.1
212	346
212	345.9
212	346.4
213	346.5
213	346.4
213	346.3
213	346.2
213	346
213	346.1
214	346.1
214	346.2
214	346.3
214	346.4
214	346.6
215	346.5
215	346.6
215	346.4
216	346.5
216	346.6
217	346.6
217	346.5
217	346.7
218	346.7
218	346.6
218	346.5
218	346.4
219	346.4
219	346.2
219	346.5
219	346.6
220	346.4
220	346.5
220	346.6
220	346.7
221	346.7
221	346.8
222	346.8
222	346.7
222	346.6
223	346.7
223	346.8
223	346.9
223	347
223	347.1
223	347.2
224	347.1
224	346.7
224	346.8
224	347
224	347.2
225	347.2
225	347.1
225	347
225	346.9
226	347.2
226	347.1
226	347
227	347.1
227	347.2
227	347
227	346.8
228	347.1
228	347.2
228	347
228	346.8
229	346.8
229	347
229	347.1
229	347.2
229	347.3
229	347.4
229	347.5
230	347.5
230	347.4
230	347.3
230	347.2
230	347.1
231	347.5
231	347.4
231	347.3
231	347.2
231	346.6
231	346.7
231	346.8
231	346.9
231	347
232	346.9
232	347
232	347.1
232	347.2
232	347.3
232	347.4
232	347.5
233	347.3
233	347.4
233	347.5
233	347.6
234	347.6
234	347.5
234	347.7
234	347.8
235	347.8
235	347.9
235	348
235	347.4
236	347.5
236	347.4
236	347.3
236	347.6
236	347.8
236	347.7
236	347.9
236	348
236	348.1
237	348.1
237	348
237	347.9
237	347.8
238	347.7
238	347.5
238	347.6
238	347.8
239	347.7
239	347.6
239	347.8
239	347.9
240	347.8
240	347.7
240	347.9
240	348.1
240	348
241	348.1
241	348.2
241	348
242	348.2
242	348.3
242	348.1
243	348.1
243	348
243	348.2
244	348.2
244	348.1
245	348.2
245	348.3
245	348.4
246	348.4
246	348.5
247	348.5
247	348.4
247	348.3
247	348.2
248	348.3
248	347.7
248	347.6
248	347.9
248	348.1
248	348.2
249	348.1
249	348.2
249	348.3
249	348.4
249	348.5
249	348.6
250	348.5
250	348.2
250	347.7
250	347.8
250	347.9
250	348
250	348.1
250	348.3
251	348.3
251	348.2
251	348.4
251	348.5
252	348.4
252	348.5
252	348.3
252	348.2
253	348.3
253	348.4
253	348.2
254	348.3
254	348.4
254	348.5
254	348.7
254	348.6
255	348.6
255	348.7
255	348.8
256	348.8
256	348.5
256	348.6
256	348.9
256	348.3
256	348.4
257	348.4
257	348.5
257	348.6
258	348.5
258	348.4
258	348.1
258	348.2
258	348.3
258	348.6
259	348.6
259	348.8
259	348.7
260	348.8
260	348.9
260	349
261	348.9
261	349
261	349.1
262	348.9
262	348.8
262	348.7
262	348.5
262	348.4
262	348.6
263	348.8
263	348.7
263	348.6
263	348.5
263	348.4
264	348.5
264	348.6
264	348.7
264	348.8
264	348.9
264	349
264	349.1
265	349
265	349.1
265	349.2
265	349.3
266	349
266	348.9
266	349.1
266	349.2
267	349.3
267	349.2
267	348.9
267	348.8
267	348.7
267	348.6
267	348.5
268	348.5
268	348.6
268	348.7
268	348.8
268	348.9
268	349.1
269	349.1
269	349.2
269	349.3
269	349.4
269	348.8
269	348.9
270	348.9
270	349
270	349.1
271	349
271	348.8
271	348.7
271	348.6
271	348.5
271	348.9
271	348
272	348
272	348.2
272	348.3
272	348.7
272	348.6
272	348.8
273	348.6
273	348.7
273	348.8
273	348.9
273	349
274	349
274	348.9
274	349.1
274	349.2
275	349.1
275	349
275	348.9
275	348.6
275	348.7
275	348.8
276	349
276	348.9
276	349.1
276	349.2
276	349.3
276	349.4
277	349.2
277	349.3
277	349
277	348.9
277	349.1
277	348.8
278	349
278	349.1
278	349.2
278	349.3
279	349.2
279	349.3
279	349.4
279	349.5
279	349.1
280	349.2
280	349.3
280	349.4
280	349.5
280	349.6
280	349.7
281	349.5
281	349.4
281	349.6
282	349.5
282	349.3
282	349.4
282	349.6
283	349.5
283	349.3
283	349.4
283	349.2
283	349.1
284	349.6
284	349.5
284	349.4
285	349.6
285	349.5
285	349.4
285	349.2
285	349.1
286	349.5
286	349.6
286	349.8
286	349.9
286	350
287	349.9
287	349.8
287	349.6
287	349.4
287	349.3
287	349.5
287	349.7
288	349.7
288	349.8
288	349.9
289	349.7
289	349.8
289	349.9
289	349.5
289	349.6
290	349.6
290	349.7
290	349.8
290	349.9
290	349.4
290	349.5
291	349.5
291	349.6
291	349.7
291	349.8
292	349.6
292	349.7
293	349.7
293	349.8
293	349.9
293	349.6
294	349.6
294	349.5
294	349.8
294	349.9
294	349.7
295	349.7
295	349.8
295	349.9
295	350
296	350
296	349.9
296	349.8
297	349.9
297	349.8
298	349.9
298	349.8
298	349.6
298	349.5
298	349.4
298	349.2
298	349.1
298	349
299	349.5
299	349.4
299	349.3
299	349.2
299	349.1
299	349.6
299	349.7
300	349.8
300	349.7
300	349.6
300	349.5
301	349.5
301	349.3
301	349.4
301	349.6
301	349.7
301	349.8
302	349.6
302	349.7
302	349.5
302	349.4
303	349.6
303	349.7
303	349.8
303	349.9
304	349.9
304	349.8
305	349.8
305	349.9
305	350
305	350.1
306	350.1
306	350
306	349.9
307	349.9
307	350.1
307	350
307	349.8
307	349.6
307	349.7
307	349.5
308	349.7
308	349.9
308	349.8
308	349.6
308	350
309	349.8
309	349.7
309	349.9
310	349.9
310	350
310	349.5
310	349.4
310	349.7
310	349.8
311	350
311	349.9
311	350.2
311	350.1
311	349.8
312	349.9
312	350.1
312	350
313	349.9
313	350
313	349.8
313	349.4
313	349.5
313	349.6
313	349.7
314	349.6
314	349.4
314	349.2
314	349.3
314	349.5
314	349.7
314	349.8
314	349.9
314	350
315	350
315	349.9
316	349.9
316	349.7
316	349.4
316	349.1
316	349.2
316	349.3
316	349.6
316	349.5
316	349.8
317	349.7
317	349.8
317	349.9
317	350
318	350
318	350.1
319	350.1
319	350
319	349.9
320	349.9
320	349.8
320	350
320	350.1
320	350.2
320	350.3
321	350.3
321	350.2
321	350.1
322	350.1
322	350.2
322	350
322	349.9
323	350.3
323	350.2
323	350.4
323	350.1
323	350
323	349.9
324	349.9
324	349.8
324	349.5
324	349.4
324	349.7
325	349.9
325	350
325	350.1
325	350.2
325	350.3
326	350.2
326	350
326	349.7
326	349.8
326	349.9
326	350.1
326	350.3
326	350.4
327	350.4
327	350.6
327	350.5
327	350.7
328	350.7
328	350.6
328	350.5
328	350.4
329	350.5
329	350.4
329	350.6
330	350.6
330	350.7
330	350.5
331	350.6
331	350.4
331	350.3
331	350.2
331	350.1
332	350.3
332	350.4
332	350.5
332	350.6
333	350.7
333	350.8
334	350.7
334	350.6
335	350.6
335	350.7
335	350.8
336	350.7
336	350.6
337	350.5
337	350.4
337	350.3
337	350.2
337	350.1
337	350
338	350.3
338	350.4
338	350.5
338	350.6
338	350.7
338	350.8
339	350.3
339	350.4
339	350.5
339	350.6
340	350.5
340	350.4
340	350.3
340	350.1
340	350.2
340	350.6
340	350.7
340	350.8
340	350.9
341	350.9
341	350.8
341	350.6
341	350.5
341	350.4
341	350.3
341	350.2
341	350.1
341	350
342	350
342	350.3
342	350.4
342	350.5
342	350.6
342	350.7
342	350.8
342	350.9
343	350.9
343	350.8
344	350.9
344	350.8
344	350.7
345	350.9
345	350.8
345	351
345	351.1
346	350.6
346	350.7
346	350.8
346	350.9
347	350.6
347	350.7
347	350.8
347	350.9
347	351
347	351.1
348	351.1
348	351
348	350.8
348	350.7
348	350.6
349	350.8
349	350.7
350	350.7
350	350.6
350	350.5
350	350.8
350	350.9
351	350.9
351	350.8
351	350.7
351	350.6
351	350.5
351	350.2
351	350.3
352	350.8
352	350.9
352	351
353	351
353	351.1
353	350.9
353	350.7
353	350.6
353	350.4
353	350.5
354	350.6
354	350.7
354	350.3
354	350.5
354	350.8
354	350.9
354	351
355	351
355	351.1
355	350.9
355	350.8
355	350.5
355	350.4
355	350.6
356	350.8
356	350.9
356	351
356	351.1
356	351.2
357	351.2
357	350.8
357	350.6
357	350.2
357	350.3
357	350.4
357	350.7
357	350.5
358	350.5
358	350.6
358	350.8
358	350.9
358	351.1
358	351
359	351.1
359	351
359	351.2
360	351.1
360	351
360	350.9
360	350.8
361	351.1
361	351
362	351.1
362	351
362	351.2
362	351.3
362	351.4
362	351.5
363	351.5
363	351.1
363	351
363	351.2
364	351.2
364	351.3
364	351.4
364	351.5
364	351.6
364	351.7
364	351.8
365	351.8
365	351.5
365	351.6
365	351.7
366	351.7
366	351.6
366	351.5
366	351.4
366	351.3
367	351.6
367	351.7
367	351.5
368	351.6
368	351.4
368	351.3
368	351.1
368	351.2
369	351.1
369	351
369	350.7
369	350
369	350.1
369	350.4
369	350.5
369	350.6
369	350.8
369	350.9
369	351.2
369	351.3
370	351.2
370	351.3
370	351.4
370	351.1
370	351
370	350.9
371	350.9
371	351
371	351.3
371	351.5
371	351.4
371	351.2
372	351.2
372	351.1
372	351.3
373	351.3
373	351.2
373	351.1
373	351
374	351.3
374	351.4
374	351.5
374	350.6
374	350.5
374	350.7
374	350.8
375	350.8
375	350.9
375	351.1
375	351
375	351.2
376	351.2
376	351.3
377	351.2
377	351.3
377	351.1
378	351.1
378	351
378	351.2
379	351.3
379	351.4
379	351.2
379	351.1
379	351
380	351.1
380	351.2
380	351.3
380	351.4
381	351.4
381	351.3
381	351.2
381	351.1
381	351
381	350.6
382	350.6
382	350.5
382	350.1
382	350.2
382	350.3
382	350.7
383	350.2
383	350.3
383	350.5
383	350.6
383	350.7
383	350.9
383	351
383	351.1
384	351.2
384	351.3
384	351.1
384	351.4
384	351.5
384	351
385	351
385	351.1
385	351.3
385	351.4
385	351.5
386	351.5
386	351.4
386	351.3
386	351.2
387	351.4
387	351.3
387	351.2
387	351.1
387	350.9
387	351
387	350.7
387	350.6
387	350.8
388	351.1
388	351.3
388	351.4
389	351.3
389	351.2
389	351.1
389	351
389	350.9
389	350.8
390	350.8
390	350.9
390	351
391	351.1
391	351.2
391	351.3
391	351.4
391	351.5
391	351.6
391	351.7
391	351.8
391	351.9
392	351.9
392	351.8
392	351.6
392	351.7
392	351.5
392	351.1
393	351.1
393	351.2
393	351.4
393	351.3
394	351.4
394	351.3
394	351.2
394	351.1
394	351
394	350.9
395	351.4
395	351.5
395	351.7
395	351.6
396	351.5
396	351.4
396	351.6
397	351.6
397	351.3
397	351.2
397	351.1
397	351.4
397	351.5
398	351.1
398	351.2
398	351.3
398	351.4
399	351.4
399	351.3
399	351.2
399	351.1
399	351
399	350.9
399	350.8
399	350.7
400	351.1
400	351.2
400	351.3
400	351.4
401	351.2
401	350.9
401	350.8
401	351
402	351
402	351.1
402	351.2
402	350.8
402	350.7
403	350.7
403	350.8
403	350.9
403	351
403	351.2
404	351.2
404	351.1
404	350.8
404	350.9
404	351
405	351.1
405	351.2
405	351.3
406	351.2
406	351.1
406	351.3
407	351.3
407	351.4
407	351.5
407	351.6
407	351.7
408	351.7
408	351.8
409	351.8
409	351.7
409	351.5
409	351.6
410	351.7
410	351.8
410	351.5
410	351.4
410	351.6
411	351.5
411	351
411	351.1
411	351.2
411	351.3
411	351.4
412	351.5
412	351.6
412	351.7
412	351.8
413	351.8
413	351.9
413	351.7
414	351.7
414	351.8
414	351.6
414	351.5
414	351.4
414	351.3
414	351.2
415	350.8
415	350.9
415	351
415	350.7
415	350.6
415	351.1
415	351.2
415	351.3
415	351.4
416	351.5
416	351.6
416	351.4
416	351.7
416	351.8
417	351.8
417	351.9
417	352
417	351.6
418	351.9
418	351.8
418	351.7
419	351.9
419	352
420	352
420	351.9
420	351.8
420	351.4
420	351.5
420	351.6
420	351.7
421	351.9
421	351.8
421	351.5
421	351.4
421	351.3
422	351.5
422	351.6
422	351.4
422	351.3
422	351.1
422	351
422	350.8
422	350.5
422	350.6
422	350.9
423	350.9
423	350.6
423	350.5
423	351
423	351.1
423	351.2
423	351.3
423	351.4
423	351.5
424	351.4
424	351.3
424	351.2
424	351.5
425	351.2
425	351.3
425	351.4
425	351.7
425	351.8
425	351.9
425	352
425	352.1
426	352.1
426	352
426	351.8
426	351.7
426	351.6
426	351.9
427	351.9
427	352
427	352.1
427	352.2
428	352.2
428	352.3
428	352.1
428	352
428	351.9
429	352
429	352.1
429	351.9
429	351.8
429	351.7
429	351.3
429	351.2
429	351
429	351.1
430	351.4
430	351.5
430	351.2
430	351.1
430	351.6
430	351.7
431	351.8
431	351.9
431	351.7
431	351.5
431	351.4
431	351.6
432	351.7
432	351.6
432	351.8
432	351.5
433	351.6
433	351.9
433	352
433	352.1
433	352.2
434	352.3
434	352.2
434	351.9
434	352
434	351.8
434	351.7
435	351.9
435	351.1
435	351.2
435	351.5
436	351.5
436	351
436	350.7
436	350.4
436	350.5
436	350.6
436	351.1
436	351.2
437	351.5
437	351.4
437	351.2
437	351.1
437	351.3
437	351.6
438	351.4
438	351.3
438	351.5
438	351.6
438	351.7
439	351.5
439	351.3
439	351.4
439	351.6
439	351.8
439	351.7
439	351.2
439	351.1
440	351.1
[truncated: 2,880 more rows]

## Sheet: Fig 2j
The thermal images of the Ti3C2TX				The thermal images of the Ti3C2TX				The thermal images of the Ti3C2TX
Position/mm	Temperature/K			Position/mm	Temperature/K			Position/mm	Temperature/K
0	299.2			0	303.5			0	298.9
1	299.2			1	303.6			1	299
2	299.3			2	303.5			2	299
3	299.3			3	303.7			3	298.9
4	299.2			4	303.8			4	298.9
5	299.3			5	303.9			5	299
6	299.2			6	303.8			6	299
7	299.2			7	303.9			7	299
8	299.2			8	304			8	298.9
9	299.2			9	304			9	298.9
10	299.2			10	304.2			10	298.9
11	299.2			11	304.4			11	299.1
12	299.2			12	304.4			12	298.9
13	299.1			13	304.7			13	299
14	299.2			14	304.8			14	299
15	299.2			15	305.1			15	299
16	299.2			16	305.4			16	299
17	299.1			17	305.8			17	299
18	299.2			18	306.2			18	298.9
19	299			19	306.9			19	298.8
20	298.9			20	307.7			20	299
21	299			21	308.7			21	298.9
22	299.1			22	309.8			22	298.8
23	299.1			23	310.3			23	298.8
24	299.2			24	311.1			24	298.9
25	299.2			25	312.1			25	299
26	299.2			26	313.1			26	299
27	299.2			27	314.3			27	299
28	299.1			28	315.6			28	299.1
29	299.1			29	317.1			29	299.1
30	299			30	318.3			30	299
31	299.2			31	318.3			31	299
32	299.2			32	319.1			32	299
33	299.1			33	325.2			33	299
34	299			34	334.4			34	299
35	299.1			35	341.6			35	298.9
36	299.2			36	346.5			36	299
37	299			37	349			37	299
38	299.1			38	349.9			38	299.1
39	299.1			39	350			39	299
40	299.1			40	350.9			40	299.1
41	299.1			41	351.5			41	299
42	299.2			42	352.3			42	299
43	299.1			43	353.2			43	299
44	299.2			44	353.6			44	299
45	299.1			45	353.5			45	299
46	299.2			46	353.1			46	299
47	299.1			47	352.3			47	299
48	299.2			48	351.4			48	299
49	299.1			49	350.5			49	299.1
50	299			50	349.6			50	299
51	299			51	349.1			51	299.1
52	299			52	348.4			52	299
53	299			53	347.4			53	298.9
54	299.1			54	346.2			54	298.9
55	299.1			55	344.8			55	298.8
56	299.2			56	343.5			56	298.9
57	299.2			57	342.5			57	299
58	299.2			58	341.5			58	298.9
59	299.3			59	340.2			59	298.9
60	299.2			60	338.5			60	299
61	299.2			61	335.6			61	298.9
62	299.2			62	330.5			62	298.9
63	299.1			63	323.9			63	299
64	299.1			64	318.6			64	298.9
65	299.2			65	318.1			65	298.9
66	299.2			66	318			66	299
67	299.2			67	316.3			67	298.9
68	299.3			68	314.5			68	299
69	299.2			69	312.4			69	299
70	299.1			70	309.9			70	298.9
71	299.1			71	306.5			71	298.9
72	299.2			72	304.7			72	299
				73	303.9			73	298.9
				74	303.2			74	299
				75	302.9			75	298.9
				76	302.6			76	299
				77	302.3			77	299.1
				78	302.1			78	298.9
				79	302
				80	301.7
				81	301.7
				82	301.5
				83	301.4
				84	301.4
				85	301.4
				86	301.3
				87	301.2
				88	301.2
				89	301.1
				90	301.1
				91	301
				92	301
				93	301
				94	300.9

## Sheet: Fig 3a
The piezocatalytic degradation efficiency of methylene blue (MB) over Ti3AlC2 and Ti3C2TX
Blank					Ti3AlC2					Ti3C2TX
Sonication Time/min	MB removal ratio/%	Error bar			Sonication Time/min	MB removal ratio/%	Error bar			Sonication Time/min	MB removal ratio/%	Error bar
0	0	0			0	0	0			0	0	0
10	0	1			10	1.76991	2.38908			10	52.8912	1.7294
20	0	1			20	1.97927	2.63428			20	68.3674	1.83299
30	0	1			30	2.8445	2.17984			30	76.0204	2.45902
40	0	1			40	2.97092	2.07554			40	83.3333	2.04082
50	0	1			50	4.48799	1.9368			50	88.0952	2.14505
60	0	1			60	5.94185	1.41988			60	90.3061	2.04082

## Sheet: Fig 3b上
MB removal ratio over the polar semiconductors after 60 minutes sonication
	MB removal ratio/%	Error bar
CdS	4.73441	3.01902
C3N4	8.6747	3.02006
BiVO4	25.5556	3.01833
Bi2WO6	46.3209	3.01249
Ti3C2TX	91	3.01078
BiOBr	25.5556	3.01937
BaTiO3	8.75	3.0211
ZnO	7.96975	3.01902

## Sheet: Fig 3b下
Rate constant over the polar semiconductors after 60 minutes sonication
	Rate constant/min-1	Error bar
CdS	0.000787	0.00121
C3N4	0.00128	0.00161
BiVO4	0.00465	0.00285
Bi2WO6	0.0105	0.00185
Ti3C2TX	0.037	0.00178
BiOBr	0.00801	0.00161
BaTiO3	0.00158	0.00179
ZnO	0.00106	0.00172

## Sheet: Fig 3c
Piezocatalytic degradation of MB on the samples at 298 K under continuous stirring (rate = 1000 rpm) in the dark
Bi2WO6					Ti3C2TX (without stirring)					Ti3C2TX
Stirring Time/min	MB removal ratio/%	Error bar			Stirring Time/min	MB removal ratio/%	Error bar			Stirring Time/min	MB removal ratio/%	Error bar
0	0	0			0	0	0			0	0	0
10	0	1			10	6.54308	1.76391			10	30.0366	1.52284
20	0	1			20	11.8866	1.5916			20	44.3223	2.17984
30	0	1			30	13.0861	1.83299			30	49.8169	2.45902
40	0	1			40	14.3948	1.45418			40	57.8755	2.11028
50	0	1			50	17.012	2.38908			50	62.6374	1.62602
60	0	1			60	18.4297	1.41988			60	65.9341	1.11223

[truncated: 78 more sheets: Fig 3d, Fig 3e, Fig 3f, Fig 3g, Fig 3h, Fig 4b, Fig 4c, Fig 4d, Fig 4e, Fig 4f, Fig 5a, Fig 5b, Fig 5c, Fig 5e, Fig 5f, Fig 5g, Supplementary Figure 2, Supplementary Figure 3, Supplementary Figure 4b, Supplementary Figure 5a …]
